# Supplementary material for: Therapeutic Effect of Donepezil on Neuroinflammation and Cognitive Impairment after Moderate Traumatic Brain Injury
Source: Life (Basel). 2024 Jul 1;14(7):839. doi: 10.3390/life14070839 (PMC11278464; doi:10.3390/life14070839)
Supplement: Supplementary file 1 [file life-14-00839-s001.zip]

Archive with 1 entries (1 files):
- life-3044269-supplementary.pdf
